# Supplementary material for: Independent effects of adiposity measures on risk of atrial fibrillation in men and women: a study of 0.5 million individuals
Source: Int J Epidemiol. 2021 Sep 25;51(3):984–95. doi: 10.1093/ije/dyab184 (PMC9189979; doi:10.1093/ije/dyab184)
Supplement: dyab184_Supplementary_Data [file dyab184_supplementary_data.zip]

Archive with 2 entries (2 files):
- ije-2020-12-2335-File007.pdf
- ije-2020-12-2335-File008.pdf
